# Supplementary material for: Osteoconductive properties of upside-down bilayer collagen membranes in rat calvarial defects
Source: Int J Implant Dent. 2021 Jun 7;7:50. doi: 10.1186/s40729-021-00333-y (PMC8180471; doi:10.1186/s40729-021-00333-y)
Supplement: Supplementary file 1 — Additional file 1. Supplementary Table for Figs. 3b–d and 4b–g [file 40729_2021_333_MOESM1_ESM.xlsx]

## Sheet: Fig. 3b–d
Bone coverage, %	Regular	Flipped
	100	99.6
	79.5	100
	86.7	64.8
	100	100
	96.7	99.5
	84.7	90
	85.9	99.8
	100	99.8
	99.9	99.9
	98.3	98
Bone volume, mm3	Regular	Flipped
	9.876	11.26
	3.567	9.842
	3.511	4.562
	9.314	9.939
	5.677	8.547
	4.529	6.194
	4.897	7.44
	9.702	10.206
	6.914	7.528
	6.706	7.29
Mean trabecular thickness, mm	Regular	Flipped
	0.184	0.216
	0.17	0.228
	0.149	0.199
	0.208	0.183
	0.226	0.195
	0.203	0.24
	0.171	0.222
	0.188	0.234
	0.176	0.175
	0.171	0.193

## Sheet: Fig. 6b–g
Total new bone, mm2	ED Regular	ED Flipped	EE Regular	EE Flipped	CD Regular	CD Flipped
	2.1716	3.1673	1.0866	1.5763	1.4831	1.1781
	1.1402	2.8613	0.5215	1.6286	0.4166	0.7618
	0.8255	1.2904	1.3147	0.4834	0.2254	0.6601
	1.6405	2.5248	0.8233	1.6935	1.2775	0.9788
	1.8764	1.5735	1.2678	0.3518	0.578	1.1311
	0.8205	1.9168	0.5226	1.0879	0.2291	0.1935
	2.3622	0.8847	1.5449	0.5037	0.0709	1.2671
	0.6738	2.5701	1.3824	2.1956	1.9292	0.8735
	1.7388	0.74	1.1312	0.6216	1.0183	1.2686
	1.5349	1.6092	1.1869	2.2056	0.6618	0.7786
New bone with collagen, mm2	ED Regular	ED Flipped	EE Regular	EE Flipped	CD Regular	CD Flipped
	1.9068	2.7264	0.4078	1.1299	0.1464	0.2203
	0.7536	1.8244	0.2102	1.0824	0.0512	0.0249
	0.5156	0.9591	0.0139	0.2295	0.0287	0.0182
	1.1201	2.2267	0.4945	1.0555	0.4159	0.3465
	1.045	0.7613	0.3933	0.1971	0.0672	0.1899
	0.3672	1.2868	0.0027	0.3947	0	0.0013
	1.1692	0.7103	0.4855	0.2965	0	0.0532
	0.5846	2.0648	0.7451	1.1937	0.7809	0.1921
	1.4292	0.7256	0.6838	0.3918	0.0438	0.604
	1.1208	0.6562	0.6533	0.5884	0.0381	0.0403
New bone without collagen, mm2	ED Regular	ED Flipped	EE Regular	EE Flipped	CD Regular	CD Flipped
	0.2648	0.4409	0.6788	0.4464	1.3367	0.9578
	0.3866	1.0369	0.3113	0.5462	0.3654	0.7369
	0.3099	0.3313	1.3008	0.2539	0.1967	0.6419
	0.5204	0.2981	0.3288	0.638	0.8616	0.6323
	0.8314	0.8122	0.8745	0.1547	0.5108	0.9412
	0.4533	0.63	0.5199	0.6932	0.2291	0.1922
	1.193	0.1744	1.0594	0.2072	0.0709	1.2139
	0.0892	0.5053	0.6373	1.0019	1.1483	0.6814
	0.3096	0.0144	0.4474	0.2298	0.9745	0.6646
	0.4141	0.953	0.5336	1.6172	0.6237	0.7383
Mineralized fibers, mm2	ED Regular	ED Flipped	EE Regular	EE Flipped	CD Regular	CD Flipped
	0.1984	0.1306	0.0073	0.1148	0.0006	0.0271
	0	0.1395	0	0.042	0	0
	0.0135	0	0	0.1081	0.0056	0
	0.029	0.1256	0.0215	0	0.0181	0.0001
	0.0126	0	0	0	0.0006	0
	0.0127	0.0988	0	0.0921	0	0
	0	0	0.1447	0	0	0
	0.0059	0.0026	0	0.0183	0.076	0
	0.0646	0	0.0826	0	0	0.0063
	0	0	0	0.0075	0	0
Soft tissue, mm2	ED Regular	ED Flipped	EE Regular	EE Flipped	CD Regular	CD Flipped
	0.795	0.4075	0.3374	0.6066	0.6968	0.15
	1.5033	1.2811	0.4622	0.5214	0.571	0.6136
	0.8021	1.3978	0.4888	0.3865	0.1942	1.257
	0.5888	0.8989	0.2987	0.939	0.636	0.6512
	0.9004	1.5937	0.4335	0.47	0.5045	0.681
	1.3227	0.9251	0.1527	0.5994	0.7941	0.3588
	2.0165	0.472	0.9086	0.1489	0.5629	0.6154
	0.754	0.3986	0.5592	0.768	1.0821	0.6274
	1.0906	0.1566	0.5591	0.2365	0.3476	0.6735
Brain, mm2	ED Regular	ED Flipped	EE Regular	EE Flipped	CD Regular	CD Flipped
	0	0	0	0	0	0
	0.138	0.0015	0	0	1.3353	1.1681
	0.3055	0	0	0	2.3475	0.3284
	0	0	0	0	0	0.4285
	0.026	0	0	0	0.876	0
	0.0725	0.5895	0	0.0219	1.9591	1.8786
	0.055	0	0	0	2.4241	0
	0	0	0	0	0	0
	0	0	0	0	0	0
	0	0	0	0	0	0.8234
